# Supplementary material for: Viral metagenomics of Okavango Delta water pans reveal novel insights into wildlife disease potential
Source: IMetaOmics. 2025 Apr 29;2(2):e70018. doi: 10.1002/imo2.70018 (PMC12806373; doi:10.1002/imo2.70018)
Supplement: Supplementary file 2 — Table S1. Site‐specific viral abundance values for each water pan sample location. [file IMO2-2-e70018-s001.xlsx]

## Sheet: Sheet1
Table S1. Site-specific viral abundance values for each water pan sample location.
Sample ID	Water Pan	Latitude	Longitude	Total abundance of viral contigs (RPKM)	Number of unique viral contigs	Averaged total viral abundance across sites	Average number of unique viral sequences per site
S1	1	-18.667	22.548	7231.3	259	7014.27	257.5
S2	1	-18.667	22.548	6797.23	256	7014.27	257.5
S6	4	-18.5461	22.5717	12438.8	847	12190.3	876
S7	4	-18.5461	22.5717	12150.3	860	12190.3	876
S8	4	-18.5461	22.5717	11981.7	921	12190.3	876
S13	5	-18.5452	22.5597	9006.5	559	9118.41	565
S14	5	-18.5452	22.5597	9230.33	571	9118.41	565
